# Supplementary material for: Grasp55−/− mice display impaired fat absorption and resistance to high-fat diet-induced obesity
Source: Nat Commun. 2020 Mar 17;11:1418. doi: 10.1038/s41467-020-14912-x (PMC7078302; doi:10.1038/s41467-020-14912-x)
Supplement: Supplementary file 4 — Source Data [file 41467_2020_14912_MOESM4_ESM.xlsx]

## Sheet: Figure 1b
Figure 1b

## Sheet: Figure 1c
Figure 1c
	Grasp55+/+ (n=15)	Grasp55-/- (n=15)
Age(week)	Survival (n)
1	15	15
2	15	15
3	15	15
4	15	15
5	15	14
6	15	14
7	15	14
8	15	14
9	15	14
10	15	14
11	15	14
12	15	14
13	15	14
14	14	14
15	14	14
16	14	14
17	14	14
18	14	14
19	14	14
20	14	14
21	14	14
22	14	14
23	14	14
24	14	14
25	14	14
26	14	14
27	14	14
28	14	14
29	14	14
30	14	14
31	14	14
32	14	14
33	14	14
34	14	14
35	14	14
36	14	14
37	14	14
38	14	14
39	14	14
40	14	14

## Sheet: Figure 1e
Figure 1e
Age (week)	1	2	3	4	5	6	7	8	9	10	11	12	13	14	15	16	17	18	19	20	21	22	23	24	25	26	27	28	29	30
WT1 (ND)	4	6.5	7.3	13.6	19.9	20.8	22.5	23	23.7	24.8	26	26.6	28	28.8	29.1	30	30.9	31.9	32.5	32.9	33.9	34.4	34.4	35	35.9	37	37.5	37.2	37.9	38.3
WT2 (ND)	3.8	6.4	7	12.8	18.5	19.6	21	21.3	22.7	23.6	24.7	25.2	26.2	27.1	27.3	28.4	29.3	29.4	30.6	31	32	32.9	33.9	33.3	33.6	33.1	35.5	35.6	35.7	35.7
WT3 (ND)	4.2	5.8	6.7	11.7	17.2	19.6	20	21	22.3	24.3	24.3	25.7	26.2	27.4	28.6	30.1	31.8	31.9	32.5	32.7	33.8	34.7	34.2	34.8	34.9	34.6	34	35.3	35.6	36.6
WT4 (ND)	3.7	6.4	8.3	14.8	19.5	19	22.1	23.5	24.7	25.8	26.4	27.6	28.3	28.2	28.1	28.2	29	29	28.5	28.6	30.6	31.1	32.3	32.8	33.6	34.6	34	35.4	36.7	38.2
WT5 (ND)	4.4	6.7	8.4	14.7	18.9	19.7	21.1	22.1	22.8	24.2	24.7	26.8	27.5	28.8	30	30.3	31	31	31.1	32.5	32.6	33.7	33.8	34.6	34.8	35.5	36.8	35	35.5	35.5
WT6 (ND)	4.2	6	8.9	15.2	18.8	20.1	21	22.2	23.3	23.8	24.3	25.3	26	26.6	27.5	27.9	28	28	28.2	29.3	30.2	30.3	30.5	29.6	30.5	31.7	30.5	31.3	32.3	32.3
WT7 (ND)	4.4	6.7	7.6	11.8	16.8	19.8	21	22.2	24	25	26.6	25.5	27.9	27	29	29.4	29.4	29.9	30	30.1	30	28.5	28.5	29.1	29.8	30.6	31.7	33.2	29.8	31.2
WT8 (ND)	5.5	8.8	10.8	17	20.5	21	21.6	22.9	23	25	25.8	26.9	26.7	29.2	29	30	30	32.5	32.7	31.9	31.8	32	32.1	32.5	33.6	34.5	34.5	35.5	36.3	36.6
WT9 (ND)	4.5	7.3	9.5	15.7	20	20.3	20.8	22.2	25	25.8	27.7	27.5	28.7	28.9	30	30.2	30	30.8	31.2	31.3	30.5	30.9	31.4	32.4	33.1	33.4	34.3	34.6	34	34
WT10 (ND)	4.5	6.5	7.8	14.2	20.7	22.3	23.4	24.5	24.9	25.4	26.2	26.9	27.3	27.4	28.1	29.1	29.8	29.9	30.3	30	30.4	31.9	31.7	32.8	33.5	34.1	33.4	34.2	34.2	36.2
WT11 (ND)	4.2	8	11.2	18.6	20	21.8	22.1	22.8	24	24.3	25.8	26.5	26.5	27.6	28.3	29.7	29.9	30.4	31	32.3	32.6	33	34.5	35.7	36.2	36.8	37.9	37	36.7	37.9
WT12 (ND)	4.6	7.2	9.6	16.1	19.6	20.8	22.3	23.6	24.3	26	27.2	28	28.6	29.9	28.5	29.2	31.4	32.6	34	35.2	35.6	37.7	38.1	38.4	38.9	39.5	39.3	38.5	39.5	39.9
WT13 (ND)	4.5	6.2	7.4	12.7	16.6	20.2	20.2	21.5	21.8	24	24.3	26	26	26	26.7	28.4	29.4	31	31.1	31.7	32.6	33.9	33.2	34	34.2	34.2	34.9	35.6	35.6	36.7
WT14 (ND)	4.3	5.8	6.5	10.6	15.8	18.5	19.3	20.5	21.3	23.5	24.1	25.6	26.4	27.8	28	29.1	29.7	29.8	29.9	31.1	32.8	33.7	34.4	35.2	34.9	33	32.7	34	34.1	36
WT15 (ND)	4.1	7.1	9.4	16.5	20	21.3	22.4	23.3	24.7	26	26	26.7	27.3	27.6	28.8	29.9	31	31.2	31.5	31.7	31.1	31.2	31.6	32.1	33.2	35.2	35.5	35.6	36.2	37.2
Age (week)	1	2	3	4	5	6	7	8	9	10	11	12	13	14	15	16	17	18	19	20	21	22	23	24	25	26	27	28	29	30
KO1 (ND)	2.1	3.9	4.1	8.7	11.6	15	13.6	14.5	15.5	16	16.2	17.4	16.6	17	17.7	18.7	19.7	19.8	19.6	20	19.6	19.5	20.7	19.9	19	18	18.2	19.7	20.8	21.7
KO2 (ND)	3.2	4.9	6.3	10.2	14	16	15.1	16.6	17.3	17	18.6	20.8	21.4	21.4	21	20.9	21.5	20.9	20.9	20.9	20.9	20.9	20.9	20.9	20.9	19.9	20.9	21.3	21.9	21.7
KO3 (ND)	3.3	4.8	6.8	10.4	14.5	15.6	16.7	18	19	19.8	20.3	21.3	21.4	22.5	21.5	20.6	20.8	20.8	20.8	21.8	20.8	20.8	20.8	19.8	19.5	19.8	20.8	21.3	21.8	21.8
KO4 (ND)	3.1	4.6	6.7	10.6	14	15	18.1	18.3	20.1	20	21	21	21.8	21.8	21.8	20.4	20.8	21.7	21.7	21.7	21.7	21.7	21.7	21.7	21.7	21.7	21.7	21.7	21.7	21.7
KO5 (ND)	2.5	4.1	4.7	8.3	12.5	14.1	15.7	15.4	17	17.3	18	18.4	20	19.9	19.9	20.5	20.4	19.1	21.4	21.5	20.5	21.6	21	21	20.1	20	20.4	21.1	21	21
KO6 (ND)	2.9	4.6	4.9	8.4	12.7	14.1	14.9	15	16	17.5	18	19	20	19.7	20.3	20.3	20.9	21	21.1	21.4	21	22.1	21.8	21.8	21.8	20.8	21.8	21.8	21.8	21.8
KO7 (ND)	3.2	5.4	6	11.3	15	16.6	17.5	17.5	17.6	18.3	18.6	18.6	19.1	19.7	19.5	20.7	20.7	19.8	19.6	20.6	20.1	20.7	21	21.8	21	20.8	20.3	21.2	21	21.4
KO8 (ND)	3.9	5.8	7.3	12	15.7	17.3	18	18.8	20.3	20.7	21.2	21.8	21.4	21.7	20.6	20.5	20	19.6	20.2	20.5	22	21	20	20	20	20	20	21	20	20
KO9 (ND)	3.1	5	5.9	9.9	12	14.3	14.6	15.6	16.7	17.8	19	19.2	20	20	19.7	20.5	20	20.8	20.1	20.2	20.5	21.1	20	20.4	20.3	19.1	19.4	20.9	20.1	21
KO10 (ND)	3.7	6.2	6.6	10.7	17.1	18.1	18.5	20	20.7	21.7	21.8	22	22.5	22.7	22.6	23.7	23.5	23.5	23	23.4	23.2	23.8	25	25.4	25.8	26	25.9	24.4	24.3	23.6
KO11 (ND)	3.1	5.1	6	10.6	14	15.7	19.2	20	20.3	20.8	21	22.2	21.8	21.2	21.7	21.6	21.2	21.4	21.3	21.8	22	22.2	22.8	22.4	23.6	24	23	22.1	21.5	21.8
KO12 (ND)	2.5	2.8	3.5	6	11.8	11.5	15.7	15.9	16	16.2	16.8	17.5	18.8	19.5	18.6	20.4	20.9	19	20	20.2	20.3	21	20.2	20.2	20.2	20.2	20.2	21.1	20.2	20.2
KO13 (ND)	2.9	3.8	5.5	8.3	10.8	12.6	16.2	16	17	17	17.4	19	20.2	19.5	20.6	21	22.8	22.4	22.4	22.4	22.4	22.4	22.4	22.4	21.4	22.4	22.4	21.5	21.4	21.4
KO14 (ND)	2.4	4.7	5.7	10	14	15.4	16.6	17.8	18.1	18.7	19	20.1	20.8	21.1	22	21.8	21.5	21.7	20.5	21.4	20.8	21.2	21.3	21.5	21.7	20.6	21.5	21.4	21	21.8
KO15 (ND)	3.3	5.5	5.9	8.5	13.4	15.6	17.2	18.3	18.8	20	20.5	20.5	21	21.2	21.4	22.5	22.7	22.5	22.8	22.3	23	23.2	23.2	23.5	23.9	23.3	24.4	23.2	24.6	23.8
Age (week)	1	2	3	4	5	6	7	8	9	10	11	12	13	14	15	16	17	18	19	20	21	22	23	24	25	26	27	28	29	30
WT1 (HFD)	4.9	8.3	11.1	15.6	20	22	25	27.7	30	32.7	33.9	35	35.1	40	43.1	44.2	46.2	48.8	50.9	51.8	52.9	52.6	51.8	52.1	54.7	54.6	54.8	55.7	55.9	56
WT2 (HFD)	5.2	7	9.3	16.2	19.1	22.9	25	28.8	35.3	36	40	41.3	42.1	43.1	44.6	45.1	47.9	48.9	48.3	51	51.2	52	52.5	52.2	51.7	52	52.3	53.7	52	54.2
WT3 (HFD)	3.5	5.7	6.8	14.4	17.4	21	22	23	28	31	33	35	38.4	41.8	40	42.8	43.6	45.2	46.9	48.9	47.7	48.1	48.8	49.3	49.7	50.7	51.1	51.3	51.7	51.9
WT4 (HFD)	5.3	7.9	10.8	19	22.8	24.5	25.7	26	29.3	31.2	33.5	37.9	38.2	41.8	41.3	42	44.8	46.7	47.9	48.9	51.2	51.5	50.8	54.3	55.9	55.2	54.7	56.7	56.9	56.3
WT5 (HFD)	4.3	6.7	9	15.6	20.9	23.2	25.5	28.1	30	32.7	36.1	39.4	42	43.9	46.2	47.5	48.6	48.5	50.5	46.8	51.3	51.2	51.7	53.5	54.5	55.2	57.8	58.9	57.3	60.4
WT6 (HFD)	5.1	7.1	10.8	17.8	21.8	23	25.5	27	29.4	31.5	35	38	38	38.1	41	42.4	45	45.5	46.2	45.8	47	47.6	48.5	48.8	49.9	49.8	50.2	50.9	51.1	53.2
WT7 (HFD)	4.7	8	10.3	18.5	20	23.5	29.9	33.4	36.2	39.2	39.6	43.4	45.8	46.9	48	49.3	50.8	51.9	54	53.5	54	54.6	54.9	55.5	57.2	56.1	55.8	58	58.5	59
WT8 (HFD)	4.8	8.4	9.2	12.7	18.6	24.4	26.6	33.3	36.4	38	39.8	41.6	43.3	43.8	46.7	47.2	48.3	50.6	51.3	54	54.5	55.3	54.3	56.2	57.6	55.9	56.2	56	56.3	59.4
WT9 (HFD)	4	6.7	7.5	14.3	19	21	24.5	26.9	30	33.9	38	39.8	42.4	43.3	43.5	45.5	46.6	48.3	48.8	49	51.1	51.1	51	51.4	51.8	52.5	52.7	52.1	51.8	53.7
WT10 (HFD)	4.6	6.1	7.7	14.1	17.2	22.5	26.2	28.2	33.3	39.2	40.4	43.6	44.3	42.9	44.3	46	46.8	47	49	47.5	47.9	48.5	48.5	49.5	50.8	51	51.3	50.5	49	51
WT11 (HFD)	4.9	7.9	9	14.8	20.1	24.2	26.9	27.5	28.9	31	31.2	32.7	35	36	39.9	41.4	42.7	41	40.5	40.4	40.3	42	44.6	44	44.1	44.8	44.1	45.5	44.8	46.7
WT12 (HFD)	5	8.8	12.4	18.7	20.4	22.4	24.7	28.2	32	34.1	36.4	38.5	39.8	42.3	46	45.5	47.7	49.3	51.1	52.7	52.3	53.1	52.6	53.9	55.7	54.1	56.2	56.9	58.7	58.9
WT13 (HFD)	4.5	7.5	10.3	17.3	19	21.3	24.4	27.4	29.5	32.9	36.9	37	39.3	41.4	44.6	46	46.8	47.8	50.6	50.7	51.1	52.7	52	52.1	53.6	53.5	53.9	53.6	53.8	54
WT14 (HFD)	5.1	7.2	7.5	8.8	12.7	20.3	23.9	27.4	30.9	32.8	34.9	37.2	40	42.7	43.6	45.2	47.3	49	47.5	48	48.2	49.8	50.2	49	49	51.4	51.8	51.5	50.2	52.3
WT15 (HFD)	3.3	6.3	10.6	15.7	19.9	21.3	24.1	25.8	27	31.2	33.1	34.7	37.2	39.1	40.4	42.9	44.4	46.1	47.4	47.6	46.9	46.1	45.6	47.9	47	49.4	51	52.3	52.1	53.9
Age (week)	1	2	3	4	5	6	7	8	9	10	11	12	13	14	15	16	17	18	19	20	21	22	23	24	25	26	27	28	29	30
KO1 (HFD)	2.9	4.8	5.7	9.2	13.1	15.6	17.6	19.9	21.9	23.2	23.8	26.9	27.5	29.3	31.1	32.4	33.3	33.8	34.3	35.2	35.7	36.9	38.4	38.7	39	39.9	39.9	39.7	39.9	40.6
KO2 (HFD)	3.4	5	6.3	9.5	13	14.1	17.6	18.9	19.6	20.2	22.4	25.4	26.6	28.4	29.6	31.4	32.4	33.7	34.1	34.5	35.4	36.4	37.4	38	38.5	39.2	39.4	40.1	40.4	41.9
KO3 (HFD)	3	6	6.4	9.4	13.3	17.3	18.2	19.7	20.4	21.8	23.6	27.2	27.7	29.3	30.4	32.4	33.1	33.8	34.8	35.4	36.4	37.2	38.2	38.7	39.2	39.8	39.5	39.9	39.6	40.1
KO4 (HFD)	3.1	4.6	6	9.6	13.8	16.8	17.1	18.6	19.5	22.7	23.5	25.8	26.8	28.3	29.7	30.3	31.3	31.9	32.8	33.8	33.9	34.3	35.1	35.8	36.3	35.9	36.1	36.8	38.6	39.1
KO5 (HFD)	3.5	4.9	5.7	9.3	13.9	16.5	18	18.9	21.3	22.8	24.6	27.3	28	31.1	32.4	34.3	35	35.5	38.1	39.5	39.1	39.5	41	41.9	38.8	40.8	40	39.7	40.8	43.1
KO6 (HFD)	3.7	4.9	5.4	9.2	13.4	15.8	17.5	19.3	21.8	23.1	23.5	26.3	28.2	29.8	31	32.6	32.3	34.1	34.5	34.9	35.6	36.5	38.3	38.2	38.4	39.3	39.9	39.7	39.9	40.3
KO7 (HFD)	3.2	4.6	6.3	9.1	13.6	15.7	17	20.4	24.5	26.1	28.5	30.4	33.3	33.8	35.3	37.3	38.2	39.2	38.9	38	39.3	39.4	40.3	40.8	41.2	42.3	42.4	42.6	42.8	43.9
KO8 (HFD)	2.5	3.7	4.2	6.5	10	12.3	14.3	16.8	18.3	19.2	20.3	20.4	23.3	25.3	27.4	28.4	29.9	29.6	31.5	32.6	32.8	34.1	36.3	37.1	37.4	36.8	38	38	39.2	39.3
KO9 (HFD)	3	4.1	6.5	10.1	14.3	16.8	19	20.8	21.9	23.9	24.3	26.6	25.3	27.3	29.3	30.6	32.5	33.6	34.3	34.9	36.4	36.6	37.2	37.4	38.1	40.3	40.4	40.8	41.3	41.9
KO10 (HFD)	3.2	4.8	5.8	9.7	14.2	16	19.8	20.4	21.3	23	23.8	26	26.8	30.3	30.8	32.2	32.3	33.4	34.2	35.2	36.1	37.2	37.7	38	39.1	41	41.2	41	41.9	43.8
KO11 (HFD)	3.1	4.7	6	9.3	12.3	16.2	18	22.1	23.5	24.7	27.1	31.6	32.8	33.3	37	38	39.3	39.2	39.3	37	40.9	42.3	42.8	43.8	44.2	44.9	45.1	45.3	45.9	47.8
KO12 (HFD)	3	4.9	5.9	10.2	13.7	16.6	17.7	20	21.1	21.3	24.2	26.4	27.3	29.3	30.5	31.9	32.6	33.9	34.6	34.8	35.8	36.3	39.1	38.5	39.7	40	40	40.4	41.1	42.2
KO13 (HFD)	2.3	4.6	5.8	8.1	12.1	12.9	14.2	16.7	18.6	19.9	19.8	19.3	20.3	20.3	21.8	22.9	22.7	23.3	24.3	25.5	26.1	26.3	30.2	30.2	30.3	30.9	32.7	33	33.1	33
KO14 (HFD)	2.5	4.2	5.7	8.4	12.9	16	15.3	18.3	21.3	21.8	21.8	23.4	25.3	27.6	29.1	32.3	31.7	31.1	32.9	34.7	35.3	36.4	37.3	38.9	39	39.4	39.8	39.8	39.9	40
KO15 (HFD)	3.1	4.7	6.1	9	13.3	16.6	17.3	19.5	21.3	22.1	23.3	26.2	25.1	27.9	30.1	31.5	32.7	32.8	33.4	34.1	34.4	35.9	36.4	38.1	38.2	39.9	40.1	40.2	40.8	41.3

## Sheet: Figure 1f
Figure 1f
Grasp55	+/+	-/-	+/+	-/-
HFD	-	-	+	+
	22.4	8.7	46.6	40
	22	7.4	41.8	22.7
	21.3	6.5	43.4	23.7
	10.8	12.7	36.9	36.8
	23.4	12.8	41.3	33.8
	18.5		42.9
	14.6		39.6

## Sheet: Figure 1h
Figure 1h
Grasp55	+/+	-/-	+/+	-/-
HFD	-	-	+	+
	1.12	0.03	1.67	0.2
	0.81	0.07	1.35	0.66
	0.8	0.12	1.9	0.46
	0.9	0.09	1.79	0.57
	1.01	0.09	1.26	0.23
	1.1	0.09	1.45	0.59

## Sheet: Figure1j
Figure 1j
Grasp55	+/+	-/-	+/+	-/-
HFD	-	-	+	+
	9	40	6	10
	15	70	4	34
	7	66	6	25
	15	70	7	20
	6	60	8	19
	18	56	7	13
	10	72	5	22
	13	32	5	31
	6	67	8	24
	25	45	3	15

## Sheet: Figure 2a
Figure 2a
Grasp55	+/+	-/-	+/+	-/-
HFD	-	-	+	+
	0.0999	0.0804	0.409	0.4913
	0.0904	0.0948	0.5408	0.5465
	0.1244	0.0644	0.4113	0.5411
	0.1022	0.0948	0.4782	0.4327
	0.1397	0.1046	0.6229	0.4908
	0.0704	0.1086	0.4966	0.5545

## Sheet: Figure 2b
Figure 2b
Grasp55	+/+	-/-	+/+	-/-
HFD	-	-	+	+
	0.4051	0.3154	0.5674	0.5449
	0.4271	0.3361	0.5424	0.5017
	0.4282	0.3179	0.5501	0.5256
	0.4326	0.3407	0.5391	0.506
	0.4362	0.3596	0.5356	0.504
	0.4419	0.3502	0.5483	0.5186

## Sheet: Figure 2b (inset)
Figure 2b (inset)
HFD	-	+
	-0.0897	-0.0225
	-0.091	-0.0407
	-0.1103	-0.0245
	-0.0919	-0.0331
	-0.0766	-0.0316
	-0.0917	-0.0297

## Sheet: Figure 2c
Figure 2c
	fasting		fed
Grasp55	+/+	-/-	+/+	-/-
	4.6	1	3.6	2.3
	1.1	0.7	8.9	4.6
	4.9	1	10	2.6
	4.2	2.9	5.1	1.3
	4.4	0.9	10.2	1.8
	2.6	2.1	6	2

[truncated: 93 more sheets: Figure 2d, Figure 2e, Figure 2f, Figure 2g, Figure 3c, Figure 3d, Figure 3f, Figure 3h, Figure 4a, Figure 4c, Figure 4d, Figure 4f, Figure 4g, Figure 5a, Figure 5b, Figure 5c, Figure 5d, Figure 5e, Figure 5g, Figure 6a …]
